# Supplementary material for: Selection and Validation of Reference Genes for Gene Expression in Bactericera gobica Loginova under Different Insecticide Stresses
Source: Int J Mol Sci. 2024 Feb 19;25(4):2434. doi: 10.3390/ijms25042434 (PMC10889791; doi:10.3390/ijms25042434)
Supplement: Supplementary file 1 [file ijms-25-02434-s001.zip]

Archive with 1 entries (1 files):
- ijms-2828721-supplementary.pdf
